# Supplementary material for: An M protein coiled coil unfurls and exposes its hydrophobic core to capture LL-37
Source: eLife. 2022 Jun 21;11:e77989. doi: 10.7554/eLife.77989 (PMC9212996; doi:10.7554/eLife.77989)
Supplement: Source data 1. [file elife-77989-data1.zip]

Archive with 27 entries (26 files):
- Source Data/
- Source Data/.DS_Store
- __MACOSX/Source Data/._.DS_Store
- Source Data/Figure 1 - figure supplement 1 - source data 1 labeled.tif
- __MACOSX/Source Data/._Figure 1 - figure supplement 1 - source data 1 labeled.tif
- Source Data/Figure 1 - figure supplement 1 - source data 1.jpg
- __MACOSX/Source Data/._Figure 1 - figure supplement 1 - source data 1.jpg
- Source Data/Figure 1 - source data 1 labeled.tif
- __MACOSX/Source Data/._Figure 1 - source data 1 labeled.tif
- Source Data/Figure 4 - source data 1 labeled.tif
- __MACOSX/Source Data/._Figure 4 - source data 1 labeled.tif
- Source Data/Figure 5 - source data 2 labeled.tif
- __MACOSX/Source Data/._Figure 5 - source data 2 labeled.tif
- Source Data/Figure 5 - source data 1 labeled.tif
- __MACOSX/Source Data/._Figure 5 - source data 1 labeled.tif
- Source Data/Figure 1 - source data 2.jpg
- __MACOSX/Source Data/._Figure 1 - source data 2.jpg
- Source Data/Figure 1 - source data 1.jpg
- __MACOSX/Source Data/._Figure 1 - source data 1.jpg
- Source Data/Figure 5 - source data 2.jpg
- __MACOSX/Source Data/._Figure 5 - source data 2.jpg
- Source Data/Figure 4 - source data 1.jpg
- __MACOSX/Source Data/._Figure 4 - source data 1.jpg
- Source Data/Figure 5 - source data 1.jpg
- __MACOSX/Source Data/._Figure 5 - source data 1.jpg
- Source Data/Figure 1 - source data 2 labeled.tif
- __MACOSX/Source Data/._Figure 1 - source data 2 labeled.tif
